# Supplementary material for: First Case of Infective Endocarditis Caused by Vibrio metschnikovii: Clinico-Diagnostic Complexities and a Systematic Literature Review
Source: Clin Pract. 2025 Jun 25;15(7):118. doi: 10.3390/clinpract15070118 (PMC12294080; doi:10.3390/clinpract15070118)
Supplement: Supplementary file 1 [file clinpract-15-00118-s001.zip]

Archive with 2 entries (2 files):
- care checklist suppl.pdf
- PRISMA_2020_checklist.pdf
